# Supplementary material for: Replacement of nitro function by free boronic acid in non-steroidal anti-androgens
Source: RSC Med Chem. 2024 Sep 10;15(12):4018–38. doi: 10.1039/d4md00343h (PMC11428147; doi:10.1039/d4md00343h)
Supplement: MD-015-D4MD00343H-s001 [file MD-015-D4MD00343H-s001.csv]

Compound	SMILE	HepG2 IC50 24h (µM)	PC-3 IC50 24h (µM)	PC-3 IC50 72h (µM)	HK-2 IC50 72h (µM)	LAPC-4 IC50 72h (µM)
1a	OB(O)C(C=C1)=CC=C1NC(C2=NC=CN=C2)=O	>250	>100			>100
2a	OB(O)C(C=C1)=CC=C1NC(C2=NC=C(C)N=C2)=O	>100	>100			>100
3a	O=C(NC1=CC=C(B(O)O)C=C1)C2=NC=CN=C2C	>500	>1000			>100
4a	O=C(NC1=CC=C(B(O)O)C=C1)C2=NC(Cl)=CN=C2	>500	>250			>100
5a	OB(O)C(C=C1)=CC=C1NC(C2=NC=C(Cl)N=C2)=O	139.3	133.4	121.6	194.5	27.8
6a	OB(O)C(C=C1)=CC=C1NC(C2=NC=CN=C2N)=O	>250	>250			>100
7a	O=C1NC=CN=C1C(NC2=CC=C(B(O)O)C=C2)=O	>500	>500			>100
8a	OB(O)C(C=C1)=CC=C1NC(C2=NC(Cl)=CN=C2N)=O	126.4	193.3	375.2	422.4	78.3
9a	O=C(NC1=CC(F)=C(B(O)O)C=C1)C2=NC=C(Cl)N=C2	71.3	118.4	78.1	137.7	19.2
10a	OB(O)C(C=C1)=CC=C1CNC(C2=NC=C(Cl)N=C2)=O	187	>1000	227.9	183.7	48
11a	OB(O)C(C=C1)=CC=C1NC(C2=NC=C(O)N=C2)=O	>1000	296	779.6	1000	>100
12a	O=C(C1=CC=C(B(O)O)C=C1)NC2=NC=C(Cl)N=C2	>1000				>100
13a	OB(O)C(C=C1)=CC=C1NC(C2=NC=CC=C2)=O	>250	>250			>100
14a	O=C(NC1=CC=C(B(O)O)C=C1)C2=CC=C(C(F)(F)F)N=C2	>100	>100			>100
15a	FC(F)(F)C1=CN=C(C(NC2=CC=C(B(O)O)C=C2)=O)C=C1	>25	>50			>100
16a	O=C(NC1=CC=C(B(O)O)C=C1)C2=CC=C(Cl)S2	>50	>50			>100
17a	ClC1=CC=C(C(NC2=CC=C(B(O)O)C=C2)=O)C=C1	>25	>100			>100
18a	OB(O)C(C=C1)=CC=C1NC(C2=NC3=CC=CC=C3N=C2)=O	>50	>50			>100
19a	OB(O)C(C=C1)=CC=C1NC(C2=NC3=CC=CC=C3N=C2)=O	>50	>50			>100
20a	O=C(NC1=CC=C(B(O)O)C=C1)C2=NC=CC3=CC=CC=C32	322.2	>250			>100
1b	FC(C=C(C=C1)NC(C(C)C)=O)=C1B(O)O	>1000	>1000			>100
2b	CCCC(NC(C=C1)=CC(F)=C1B(O)O)=O	>1000	>1000			>100
3b	FC(C=C(C=C1)NC(CCCC)=O)=C1B(O)O	>1000	877.7			>100
4b	FC(C=C(C=C1)NC(CCCCC)=O)=C1B(O)O	>250	>250			>100
5b	FC(C=C(C=C1)NC(CCCCCC)=O)=C1B(O)O	>250	>250			>100
6b	O=C(C1CCC1)NC2=CC=C(B(O)O)C(F)=C2	>1000	>1000			>100
7b	FC(C=C(C=C1)NC(C2CCCC2)=O)=C1B(O)O	>500	>1000			>100
1c	CC(C(NC1=CC(C(F)(F)F)=C(B(O)O)C=C1)=O)C	>1000	>1000	697.1	>1000	>100
2c	CCCC(NC(C=C1)=CC(C(F)(F)F)=C1B(O)O)=O	>1000	>1000			>100
3c	O=C(NC(C=C1)=CC(C(F)(F)F)=C1B(O)O)CCCCC	>1000	>500			>100
4c	O=C(NC(C=C1)=CC(C(F)(F)F)=C1B(O)O)C2CCC2	>1000	>1000			>100
5c	O=C(NC(C=C1)=CC(C(F)(F)F)=C1B(O)O)C2CCCC2	>1000	>1000	185.6	>1000	>100
